# Supplementary material for: Development and Evaluation of a Fermented Pistachio-Based Beverage Obtained by Colloidal Mill
Source: Foods. 2024 Jul 25;13(15):2342. doi: 10.3390/foods13152342 (PMC11312421; doi:10.3390/foods13152342)
Supplement: Supplementary file 1 [file foods-13-02342-s001.zip]

Archive with 1 entries (1 files):
- foods-3083489-supplementary.pdf
